# Supplementary material for: Watching the South China Sea—Portiodora (Iridaceae), a New Genus for Iris speculatrix Based on Comprehensive Evidence: The Contribution of Taxonomic Resolution to Biodiversity Conservation
Source: Biology (Basel). 2025 Dec 11;14(12):1767. doi: 10.3390/biology14121767 (PMC12730399; doi:10.3390/biology14121767)
Supplement: Supplementary file 1 [file biology-14-01767-s001.zip]

Archive with 1 entries (1 files):
- biology-3988196-supplementary.pdf
